# Supplementary material for: Lamina-specific immunohistochemical signatures in the olfactory bulb of healthy, Alzheimer’s and Parkinson’s disease patients
Source: Commun Biol. 2022 Jan 24;5:88. doi: 10.1038/s42003-022-03032-5 (PMC8786934; doi:10.1038/s42003-022-03032-5)
Supplement: Supplementary file 4 — Supplementary Data 1 [file 42003_2022_3032_MOESM4_ESM.xlsx]

## Sheet: Sheet1
	Ratio of positive bins : total bins																Statistical Testing
Marker	Control_H190_260	Control_H250_185	Control_OFB57_194	Control_OFB6A_107	AZ_109_146	AZ_251_146	AZ_84_145	AZ_90_242	AZ_99_140	PD_52_247	PD_56_236	PD_58_229	PD_77_197	PD_79_201		Label	Control.mean	Control.sd	AZ.mean	AZ.sd	PD.mean	PD.sd	Anova_Uncorrected_P	Anova_Corrected_P	PostHocP_AZ_vs_Control	PostHocP_PD_vs_AZ	PostHocP_PD_vs_Control	FoldChange_AZ_vs_Control	FoldChange_PD_vs_AZ	FoldChange_PD_vs_Control
ALPHA_SYNUCLEIN	0	0	0	0	0	9.88268e-05	0.00456958	8.04117e-05	0	0.00387645	0.000368674	0.00153901	0.000662416	0.00104284		ALPHA_SYNUCLEIN	0	0	0.000949765	0.00202405	0.00149788	0.00139995	0.354282	0.492058	0.619236	0.831333	0.326187	949.765	1.57711	1497.88
BETA_AMYLOID	0	9.65363e-06	0	0	0.000309179	0.000776496	0.000350011	0.000291492	0.00103672	0.000140962	8.93755e-05	0.000212278	5.91443e-05	3.50536e-05		BETA_AMYLOID	2.41341e-06	4.82681e-06	0.00055278	0.000336519	0.000107363	7.0734e-05	0.00426826	0.0266767	0.00584071	0.0151536	0.737298	229.046	-5.14873	22.2429
CALBINDIN	0.0108831	0.00526123	0.00594896	0.00918171	0.000463768	0.0101509	0.0258036	0.00507599	0.00492749	0.112857	0.0172495	0.00827883	0.0373437	0.0255365		CALBINDIN	0.00781874	0.00266362	0.00928435	0.00985052	0.0402532	0.0419761	0.138993	0.366812	0.996127	0.190142	0.197066	1.18745	4.3356	15.1122
CD31	0.00104717	0.00783875	0.00846696	0.00511433	7.72947e-05	0.0154382	0.000311121	0.000120618	0.000243935	0.00214967	0.00179868	0.00206971	0.00228297	0.00511782		CD31	0.0056168	0.00337612	0.00323822	0.00682061	0.00268377	0.00137213	0.616788	0.670422	0.722914	0.979787	0.615223	-1.73453	-1.2066	-1.25798
CH_NEUN	0.0355364	0.0233328	0.0225442	0.0448338	0.0131787	0.0587808	0.0148171	0.0212991	0.00614717	0.0616531	0.0288013	0.00685922	0.101125	0.0443253		CH_NEUN	0.0315618	0.0106611	0.0228446	0.0207995	0.0485528	0.0356434	0.309305	0.45486	0.868274	0.288676	0.595967	-1.38159	2.12535	4.55421
CNPASE	0.0124463	0.052091	0.0227945	0.0392099	0.0723478	0.0177323	0.0821747	0.0145244	0.00704973	0.022131	0.0572562	0.0632985	0.0956245	0.0673029		CNPASE	0.0316354	0.0175327	0.0387658	0.0355248	0.0611226	0.0263088	0.289773	0.45277	0.925124	0.448089	0.302746	1.22539	1.57671	3.48621
COLLAGEN_IV	0.135219	0.0375237	0.0352667	0.0621595	0.0683285	0.0703082	0.0616019	0.0408491	0.070851	0.100964	0.0786951	0.0424025	0.0723926	0.116036		COLLAGEN_IV	0.0675423	0.0467332	0.0623877	0.0125915	0.082098	0.0282366	0.59293	0.670422	0.966186	0.583273	0.76473	-1.08262	1.31593	1.75674
DAPI	0.0624486	0.041443	0.0714023	0.011989	0.0360966	0.0165323	0.0991503	0.0161125	0.0433595	0.099748	0.0381298	0.033646	0.0699322	0.0488034		DAPI	0.0468207	0.0263985	0.0422502	0.0339901	0.0580519	0.0271927	0.697001	0.726043	0.971384	0.685506	0.841204	-1.10818	1.374	2.19906
GFAP	0.457253	0.167838	0.207271	0.235259	0.566957	0.464168	0.685943	0.372497	0.392797	0.865963	0.722556	0.581813	0.755533	0.612745		GFAP	0.266905	0.129877	0.496472	0.130412	0.707722	0.114477	0.000972714	0.0121589	0.0464326	0.0519344	0.000708248	1.86011	1.4255	5.44916
HISTONES	0.135541	0.0621501	0.182327	0.144897	0.0544155	0.050684	0.128687	0.0477344	0.0964154	0.168696	0.0446207	0.0771098	0.113841	0.0766797		HISTONES	0.131229	0.0502934	0.0755873	0.0356988	0.0961894	0.0473623	0.217029	0.387552	0.193437	0.748999	0.489999	-1.73612	1.27256	1.91256
HLADR	0.00925995	0.00165077	0.00114856	0.0011952	0.0126763	0.0181982	0.000991697	0.0179821	0.00937931	0.025655	0.00100547	0.0019503	0.0106696	0.00735249		HLADR	0.00331362	0.00397069	0.0118455	0.00711675	0.00932659	0.00994949	0.28233	0.45277	0.26314	0.863403	0.494088	3.5748	-1.27008	2.34886
IBA1	0.00566966	0.012347	0.00431447	0.00794945	0.0021256	0.000338835	0.00153616	0.00430203	0.0011221	0.0607897	0.010524	0.00339644	0.0120891	0.0076855		IBA1	0.00757014	0.0035201	0.00188494	0.00149952	0.0188969	0.0236507	0.211148	0.387552	0.829142	0.194142	0.492917	-4.01611	10.0252	5.36829
MAP2	0.411829	0.185552	0.024915	0.0422025	0.136309	0.141245	0.222685	0.343107	0.208382	0.639561	0.518858	0.373609	0.567785	0.530264		MAP2	0.166125	0.178927	0.210345	0.0837227	0.526015	0.0973838	0.00151035	0.0125862	0.851983	0.00449599	0.0027057	1.26619	2.50072	2.93983
MBP	0.0217736	0.0802216	0.0415544	0.0512082	0.0437874	0.0627197	0.0973808	0.0256212	0.00955006	0.136662	0.0980449	0.0714314	0.07354	0.0354392		MBP	0.0486895	0.024331	0.0478118	0.0341024	0.0830236	0.0373877	0.213242	0.387552	0.999137	0.254111	0.307408	-1.01836	1.73647	3.41225
NEURO_HEAVY	0.0346612	0.216193	0.0399493	0.0807916	0.118338	0.0517288	0.0970307	0.0433118	0.078291	0.304389	0.13794	0.0168628	0.0952105	0.0995084		NEURO_HEAVY	0.0928988	0.0847414	0.0777401	0.031155	0.130782	0.10655	0.57888	0.670422	0.957398	0.565458	0.766306	-1.19499	1.6823	1.54331
NEURO_LIGHT	0.375978	0.256999	0.483898	0.276507	0.243749	0.290148	0.257044	0.25193	0.215285	0.635226	0.530712	0.469677	0.340659	0.144237		NEURO_LIGHT	0.348346	0.104312	0.251631	0.0269079	0.424102	0.189277	0.146725	0.366812	0.516087	0.127085	0.659947	-1.38435	1.68541	4.06571
OMP	0.0734364	0.0738503	0.0506104	0.0233017	0.152966	0.076979	0.0505765	0.100766	0.137494	0.0454602	0.129505	0.0508272	0.0906327	0.0826476		OMP	0.0552997	0.0239369	0.103756	0.042172	0.0798146	0.0339658	0.16385	0.372387	0.142669	0.543597	0.565396	1.87626	-1.29997	3.33438
PGP9_5	0.611374	0.435166	0.526321	0.342012	0.399845	0.38565	0.566823	0.157537	0.312103	0.542562	0.431248	0.248471	0.446634	0.50719		PGP9_5	0.478718	0.116116	0.364392	0.148501	0.435221	0.113714	0.425335	0.531669	0.408251	0.666575	0.869805	-1.31375	1.19438	3.74815
RB_CALRETININ	0.00423355	0.0779048	0.026947	0.0735185	0.0124058	0.00276009	0.00231396	0.00439249	0.0102331	0.00789386	0.0262317	0.00144614	0.0417795	0.0120321		RB_CALRETININ	0.045651	0.0359729	0.00642108	0.00460257	0.0178767	0.0161627	0.0530977	0.191507	0.0467959	0.682013	0.173725	-7.10954	2.78406	-2.01228
S100	0.0952698	0.441499	0.378819	0.454184	0.0911304	0.123781	0.0903416	0.0814068	0.0167461	0.399856	0.306502	0.0763934	0.260188	0.256505		S100	0.342443	0.168044	0.0806811	0.0392055	0.259889	0.117734	0.0157281	0.0786407	0.0154853	0.0754586	0.552646	-4.2444	3.22118	1.54655
SYNAPTOPHYSIN	0.148802	0.410994	0.146221	0.107438	0.102493	0.0804097	0.0998308	0.168171	0.0154167	0.582542	0.344084	0.0713385	0.404429	0.275994		SYNAPTOPHYSIN	0.203364	0.139707	0.0932642	0.0546918	0.335678	0.186532	0.0536218	0.191507	0.483583	0.043984	0.360649	-2.18051	3.59921	2.40273
TAU	0	0	0	0	0.0124831	0.037293	0.019445	0.0139213	0.0160997	0.000193822	0.000201095	0.0006501	9.46309e-05	0.000429406		TAU	0	0	0.0198484	0.0100984	0.000313811	0.000224497	0.000456584	0.0114146	0.00134157	0.000612284	0.996754	19848.4	-63.2496	313.811
TOMATO_LECTIN	0.0457163	0.0753948	0.0391395	0.0649854	0.120232	0.0836145	0.022634	0.0377432	0.0125871	0.0286857	0.160049	0.0349197	0.115272	0.112434		TOMATO_LECTIN	0.056309	0.0167983	0.0553621	0.0453253	0.0902722	0.0566608	0.412615	0.531669	0.999449	0.457315	0.513908	-1.0171	1.63058	5.3739
TYR_HYDROXYLASE	0.000942451	0.00368769	0.00973333	0.00536449	0.00185507	0.0163911	0.0159838	0.00355822	0.00154899	0.0741106	0.0262652	0.00553249	0.0235276	0.0164138		TYR_HYDROXYLASE	0.00493199	0.0036835	0.00786745	0.00763495	0.02917	0.0263694	0.0917303	0.286657	0.962836	0.153118	0.0232	1.59519	3.70768	7.91908
UEA_LECTIN	0.18573	0.0873171	0.0926507	0.210142	0.163671	0.132181	0.0847804	0.129262	0.16168	0.149666	0.173143	0.0539981	0.127243	0.104617		UEA_LECTIN	0.14396	0.0631554	0.134315	0.0319939	0.121733	0.0456468	0.781011	0.781011	0.950145	0.90713	0.766394	-1.07181	-1.10335	1.92752
																							P < 0.05
																							0.10 < P <= 0.05
